# Supplementary material for: Biological Activities of Miracle Berry Supercritical Extracts as Metabolic Regulators in Chronic Diseases
Source: Int J Mol Sci. 2023 Apr 9;24(8):6957. doi: 10.3390/ijms24086957 (PMC10138767; doi:10.3390/ijms24086957)
Supplement: Supplementary file 1 [file ijms-24-06957-s001.zip]

Archive with 1 entries (1 files):
- ijms-2307304-supplementary.pdf
